# Supplementary material for: Human iPSC Modeling of Genetic Febrile Seizure Reveals Aberrant Molecular and Physiological Features Underlying an Impaired Neuronal Activity
Source: Biomedicines. 2022 May 5;10(5):1075. doi: 10.3390/biomedicines10051075 (PMC9138645; doi:10.3390/biomedicines10051075)
Supplement: Supplementary file 1 [file biomedicines-10-01075-s001.zip]

Archive with 1 entries (1 files):
- biomedicines-1702942-supplementary.pdf
